# Supplementary material for: Risk factors for emergent delivery before 36 weeks among pregnant women with placenta accreta spectrum disorder
Source: PLoS One. 2025 Apr 24;20(4):e0321617. doi: 10.1371/journal.pone.0321617 (PMC12021145; doi:10.1371/journal.pone.0321617)
Supplement: S1 File — (XLSX) [file pone.0321617.s001.xlsx]

## Sheet: Sheet1
age	BMI	g	p	a	pcs	PTB	NoPTB	NoPUC	PROM	GAB	NoAPH	gad	GAU	DLG	gadeli	indic	INDI	lop	pp	optime	ebl	prc	ffp	pc1	los	icu	iculos	compli	aki	dic	hf	wound	arrest	hie	othcompli	dead	ap1	ap5	sex	fbw	niculos	neocomp	rds	ttnb	infect	hypocal	anemia	hypogly	jx
43	27.11	6	5	0	1	0	0	0	0		0	204	259	3	259	1	5	1	1	135	1300	0	0	0	9	0	0	0	0	0	0	0	0	0	0	0	8	10	1	2838		0	0	0	0	0	0	0	0
39	25.3	8	1	6	1	0	0	0	0	212	5	221	256	3	256	1	6	1	1	240	6500	7	2563	3	27	1	2	0	0	0	0	0	0	0	0	0	5	8	1	2680	93	0	0	0	0	0	0	0	0
45	30.47	3	2	0	2	0	0	0	0		0	242	267	3	267	1	5	1	1	150	3700	4	1000	0	9	0	0	1	1	0	0	0	0	0	0	0	9	10	1	3490	99	0	0	0	0	0	0	0	0
30	22.66	4	2	1	1	0	0	0	0	139	1	169	232	3	252	1	5	1	1	230	2500	3	500	0	6	0	0	0	0	0	0	0	0	0	0	0	6	8	1	2685	2	0	0	0	0	0	0	0	0
32	25.71	3	2	0	2	0	0	0	0	240	0	206	214	1	213	1	3	1	1	235	7000	8	1000	6	7	1	1	0	0	0	0	0	0	0	0	0	8	9	2	2418	1	1	1	0	0	0	0	1	1
39	29.69	2	1	0	1	1	1	2	0		0	213	213	1	228	1	3	1	1	240	6500	6	1000	6	10	1	4	0	0	0	0	0	0	0	0	0	5	8	1	2335	1	1	1	0	0	0	1	0	0
36	24.86	3	2	0	2	0	0	0	0	186	1	191	191	3	259	1	5	1	1	240	3000	3	500	0	6	0	0	0	0	0	0	0	0	0	0	0	8	8	1	2938	0	0	0	0	0	0	0	0	0
35	27.64	3	2	0	2	N/A	N/A	0	0	224	2	239	239	2	245	1	5	1	1	195	3500	3	500	0	5	0	0	0	0	0	0	0	0	0	0	0	8	9	1	2638	0	1	0	0	0	0	0	1	0
44	25.22	4	3	0	3	0	0	0	0		0	218	242	2	245	1	5	1	1	210	6500	6	1500	0	10	1	1	0	0	0	0	0	0	0	0	0	6	8	1	3242	2	0	0	0	0	0	0	0	0
36	37.66	3	1	1	1	1	1	0	0		0	196	242	2	246	1	5	1	1	285	10000	8	2115	12	14	1	3	0	0	0	0	0	0	0	0	0	5	7	1	2474	0	0	0	0	0	0	0	0	0
32	26.67	3	2	0	2	0	0	0	0	70	1	232	262	3	267	1	5	1	1	155	1300	2	500	0	6	0	0	0	0	0	0	0	0	0	0	0	8	9	1	2746	0	0	0	0	0	0	0	0	0
39	30.71	5	2	2	2	0	0	0	0		0	197	239	3	249	1	5	1	1	215	3000	4	1000	6	6	0	0	0	0	0	0	0	0	0	0	0	7	9	1	2612	0	1	1	0	0	0	1	0	1
38	32.01	4	2	1	2	0	0	1	0	191	5	203	220	1	214	1	1	1	1	150	8000	8	1621	6	20	0	0	0	0	0	0	0	0	0	0	0	5	5	1	2025	2	1	1	0	1	0	1	0	1
22	26.17	3	2	0	2	0	0	1	0	184	4	179	223	1	232	1	1	2	1	150	3500	2	0	0	5	0	0	0	0	0	0	0	0	0	0	0	8	7	1	1995	2	0	0	0	0	0	0	0	0
33	26.72	4	2	1	2	0	0	1	0	226	3	226	226	2	242	1	5	1	1	220	4000	5	616	0	24	1	2	0	0	0	0	0	0	0	0	0	6	7	2	2445	5	1	1	0	0	0	0	0	0
25	21.63	4	3	0	2	0	0	0	0		0	211	252	3	252	1	1	1	1	200	1500	1	582	0	6	0	0	0	0	0	0	0	0	0	0	0	4	1	2	2705	1	0	0	0	0	0	0	0	0
36	24.71	7	3	3	1	1	1	3	0	220	1	220	238	2	241	1	5	1	1	190	700	1	0	0	26	0	0	0	0	0	0	0	0	0	0	0	5	6	1	2010	5	1	1	0	0	0	0	1	0
32	26.39	6	2	3	2	0	0	0	0	220	3	179	223	1	225	1	1	1	1	225	2000	3	655	0	11	0	0	0	0	0	0	0	0	0	0	0	8	9	2	1830	6	1	0	0	0	0	0	1	1
34	24.62	2	1	0	1	0	0	0	0		0	211	246	1	246	1	3	1	1	170	5000	3	529	0	9	0	0	0	0	0	0	0	0	0	0	0	8	9	1	2680	2	0	0	1	0	0	0	0	0
28	28.52	2	1	0	1	0	0	0	0	238	1	238	239	2	242	1	5	1	1	240	2000	2	676	2	10	0	0	0	0	0	0	0	0	0	0	0	7	9	1	2520	2	1	0	1	0	0	1	1	0
37	29.01	5	3	1	2	0	0	1	0	195	3	191	202	1	211	1	1,3	1	1	235	4000	8	1231	6	6	1	2	0	0	0	0	0	0	0	0	0	0	0	1	1590	32	1	1	0	1	0	1	0	1
24	27.25	2	1	0	1	0	0	0	0	84	1	166	249	2	249	2	5	1	1	155	1400	1	0	0	5	0	0	0	0	0	0	0	0	0	0	0	8	9	1	2554	0	0	0	0	0	0	0	0	0
33	31.58	2	1	0	1	0	0	0	0	195	2	196	224	3	266	1	5	1	1	210	16000	21	4355	4	9	1	2	0	0	0	0	0	0	0	0	0	6	7	1	2902	0	0	0	0	0	0	0	0	0
24	27.66	2	1	0	1	0	0	0	0	196	4	182	265	3	266	1	1	1	1	140	3500	6	1000	6	7	0	0	0	0	0	0	0	0	0	0	0	6	9	1	3142	1	1	0	0	0	0	1	0	0
34	28.76	3	2	0	2	0	0	0	0		0	224	151	3	256	1	5	1	1	210	1500	1	0	0	11	0	0	0	0	0	0	0	0	0	0	0	8	8	2	2868	0	0	0	0	0	0	0	0	0
36	23.25	2	1	0	1	0	0	0	0		0	181	255	3	269	1	5	1	1	150	2700	2	0	0	10	0	0	0	0	0	0	0	0	0	0	0	7	7	2	2975	5	1	0	1	1	0	0	1	0
45	24.89	4	2	1	2	1	1	0	0	175	1	247	248	2	252	1	5	1	1	270	7000	7	1617	6	13	1	1	0	0	0	0	0	0	0	0	0	1	2	2	2290	10	1	1	1	1	0	1	1	1
30	23.65	3	2	0	2	1	1	1	0	189	2	218	241	2	242	1	5	1	1	240	10000	10	1543	10	19	1	1	0	0	0	0	0	0	0	0	0	1	3	2	2420	9	1	1	0	0	0	1	1	0
34	19.63	3	2	0	2	0	0	0	0		0	218	256	3	264	1	5	1	1	210	1700	2	0	0	9	0	0	0	0	0	0	0	0	0	0	0	8	9	2	2400	0	0	0	0	0	0	0	0	0
30	31.44	4	3	0	3	0	0	0	0	112	0	193	249	1	249	1	1	1	1	240	5000	4	500	0	5	0	0	0	0	0	0	0	0	0	0	0	8	8	2	2304	0	1	0	0	0	0	1	0	1
37	23.73	3	1	1	1	0	0	0	0	232	1	196	224	2	239	1	5	1	1	210	3000	3	0	0	6	0	0	0	0	0	0	0	0	0	0	0	6	7	2	2350	9	1	0	1	1	0	0	0	0
36	29.78	2	1	0	1	0	0	0	0	210	1	225	246	2	249	1	5	1	1	360	1800	3	0	0	9	0	0	0	0	0	0	0	0	0	0	0	8	9	1	2400	7	1	1	1	1	0	1	1	0
41	38.45	3	2	0	2	0	0	0	0	212	2	183	214	2	246	1	5	1	1	285	7500	6	1277	10	9	0	0	0	0	0	0	0	0	0	0	0	8	9	1	2455	1	1	1	0	0	0	0	0	0
41	22.03	4	3	0	0	0	0	2	0	225	2	225	226	1	246	1	1,3	1	1	220	1800	2	1000	0	20	0	0	0	0	0	0	0	0	0	0	0	6	8	2	1790	1	1	0	1	0	0	0	1	0
35	23.59	3	2	0	2	0	0	1	0	141	5	183	244	2	245	1	5	1	1	240	3200	3	500	0	8	0	0	0	0	0	0	0	0	0	0	0	2	8	2	2645	1	1	0	0	0	0	1	1	0
39	24.98	5	4	0	4	0	0	0	0	212	1	206	224	2	239	1	5	2	1	360	5800	6	1214	0	37	1	2	0	0	0	0	0	0	0	0	0	8	9	2	2625	1	1	1	0	0	0	0	1	1
34	26.03	3	2	0	2	0	0	0	0		0	262	263	3	263	1	1,3	1	1	220	2000	3	528	0	7	0	0	0	0	0	0	0	0	0	0	0	7	9	2	3196	0	1	0	0	0	0	0	0	1
37	28.76	6	3	2	2	0	0	0	0		0	260	261	3	262	2	5	1	1	180	1000	1	0	0	18	0	0	0	0	0	0	0	0	0	0	0	8	9	1	3518	0	0	0	0	0	0	1	0	0
32	30.8	3	4	0	1	0	0	0	0	223	3	225	228	1	228	1	1	1	1	210	1500	2	0	0	6	0	0	0	0	0	0	0	0	0	0	0	3	7	1	2135	9	1	1	1	1	0	0	1	1
38	25.78	4	2	1	2	0	0	0	0		0	200	250	3	252	1	5	1	1	240	3000	3	1083	0	11	0	0	0	0	0	0	0	0	0	0	0	9	9	2	2850	7	1	1	1	1	0	1	0	1
37	26.44	4	3	0	2	0	0	0	0	235	1	228	229	2	246	1	5	1	1	210	1500	2	500	0	21	0	0	0	0	0	0	0	0	0	0	0	7	9	1	2552	0	1	0	0	0	0	0	0	1
34	37.65	4	2	1	1	0	0	0	0		0	172	258	3	259	1	5	1	4	180	2300	2	0	0	9	0	0	0	0	0	0	0	0	0	0	0	8	9	1	2930	1	1	0	1	0	0	0	0	0
39	20.89	3	2	0	2	0	0	1	0	214	3	210	211	1	241	1	1,3	1	1	240	2200	4	500	0	8	0	0	0	0	0	0	0	0	0	0	0	1	1	1	1650	0	99	0	0	0	0	0	0	0
37	24.24	3	1	1	1	0	0	0	0		0	212	248	3	255	1	5	1	1	360	4500	5	586	6	13	0	0	0	0	0	0	0	0	0	0	0	3	6	1	3310	3	1	0	1	0	0	0	0	0
36	21.85	4	1	2	1	0	0	0	0	211	1	123	209	3	263	1	5	1	1	240	7000	8	1234	6	8	1	1	0	0	0	0	0	0	0	0	0	3	9	1	3154	0	0	0	0	0	0	0	0	0
26	27.29	3	2	0	2	0	0	0	0	177	0	172	265	3	266	1	5	1	1	340	4200	2	1044	6	19	1	2	0	0	0	0	0	0	0	0	0	8	9	2	3066	0	0	0	0	0	0	0	0	0
29	30.84	3	2	0	2	0	0	0	0	236	1	221	223	3	263	1	5	1	1	155	8000	11	2320	10	10	1	2	0	0	0	0	0	0	0	0	0	7	9	2	3654	2	1	0	1	1	0	1	0	0
39	27.59	3	2	0	2	0	0	0	0	221	0	220	249	2	251	1	5	1	1	225	7500	9	2180	6	10	1	1	0	0	0	0	0	0	0	0	0	3	3	1	2690	5	1	1	1	0	0	1	0	1
34	21.09	2	1	0	1	0	0	0	0	133	3	225	225	1	226	2	1	2	1	300	11000	13	2670	12	17	1	3	0	0	0	0	0	0	0	0	0	6	8	1	1965	5	1	1	0	0	0	1	0	0
35	24.41	4	1	2	1	0	0	0	0		0	214	236	2	242	1	5	1	1	180	600	0	0	0	7	0	0	0	0	0	0	0	0	0	0	0	9	9	1	2320	10	1	1	0	1	0	0	0	0
25	26.18	2	1	0	1	0	0	0	0	233	1	233	234	1	235	1	1	2	1	150	3000	3	500	0	7	0	0	0	0	0	0	0	0	0	0	0	6	8	1	2960	7	1	0	1	1	0	0	0	1
33	23.98	3	2	0	2	0	0	0	0		0	249	259	3	267	1	5	1	1	360	11000	16	3828	18	15	1	2	0	0	0	0	0	0	0	0	0	6	8	2	2400	1	0	0	1	1	0	0	0	0
30	27.99	2	1	0	1	0	0	0	0	170	7	199	228	2	234	1	5	1	1	250	5000	6	1458	0	9	1	2	0	0	0	0	0	0	0	0	0	7	9	2	2100	2	1	1	0	0	0	1	1	1
29	22.89	3	2	0	2	0	0	0	0		0	219	223	2	249	1	5	1	1	270	1000	0	0	0	8	0	0	0	0	0	0	0	0	0	0	0	6	9	2	2764	0	1	0	0	0	0	0	0	1
37	29.72	3	2	0	2	0	0	0	0		0	153	153	3	256	1	3	1	1	120	2000	1	0	0	5	0	0	0	0	0	0	0	0	0	0	0	8	9	2	2954	0	0	0	0	0	0	0	0	0
33	35.46	6	2	3	2	1	2	0	0	207	3	158	233	2	233	1	5	1	1	150	3700	3	626	0	6	1	2	0	0	0	0	0	0	0	0	0	7	1	1	2525	21	1	1	1	1	0	1	0	1
36	22.63	6	2	3	1	0	0	0	0		0	252	255	3	255	1	6	1	1	150	2000	3	568	0	5	0	0	0	0	0	0	0	0	0	0	0	6	8	1	2946	0	0	0	0	0	0	0	0	0
40	23.24	5	3	1	3	1	1	0	0	140	13	192	236	1	237	1	6	1	1	230	3500	3	0	0	25	0	0	0	0	0	0	0	0	0	0	0	7	9	1	1765	3	1	1	0	0	0	1	0	0
36	22.58	3	1	1	1	0	0	0	0	173	5	127	194	1	210	1	1	1	1	270	6000	10	1617	6	37	0	0	0	0	0	0	0	0	0	0	0	8	9	2	1325	2	1	1	0	0	0	1	0	0
29	19.15	3	2	0	2	1	1	0	0	161	3	196	250	3	255	1	3	1	1	210	2900	5	0	0	8	0	0	0	0	0	0	0	0	0	0	0	8	9	1	2808	0	0	0	0	0	0	0	0	0
31	25.14	3	2	0	2	0	0	0	0		0	245	245	3	259	1	5	1	1	310	18000	15	3074	6	16	1	1	0	1	0	0	0	0	0	0	0	9	9	2	2770	0	1	0	0	0	0	0	0	1
41	21.08	3	0	2	0	0	0	0	0	235	1	218	256	3	258	2	5	1	1	150	3000	2	1000	0	9	0	0	0	0	0	0	0	0	0	0	0	9	9	2	2500	0	0	0	0	0	0	0	0	0
34	26.64	3	2	0	2	0	0	2	0	193	5	230	230	2	242	1	5	2	1	270	13000	17	2500	6	36	1	2	0	0	0	0	0	0	0	0	0	7	8	2	2398	2	1	0	0	0	0	1	0	1
30	18.81	3	2	0	2	1	1	0	0	202	5	211	229	2	239	1	5	1	1	255	2200	2	538	0	19	0	0	0	0	0	0	0	0	0	0	0	9	9	2	1710	2	1	1	0	0	0	0	1	1
32	21.02	2	1	0	1	0	0	0	0	251	0	205	261	3	263	1	5	1	1	260	9500	14	1985	11	54	1	2	0	0	0	0	0	0	0	0	0	8	9	2	2497	10	1	1	1	0	0	1	1	1
37	21.48	3	2	0	1	0	0	0	0	229	2	235	244	1	244	1	6	1	1	180	3000	4	500	0	8	0	0	0	0	0	0	0	0	0	0	0	7	8	1	2020	99	1	1	0	0	0	0	0	1
38	31.08	4	3	0	3	0	0	0	0		0	196	257	3	263	1	5	1	1	180	1400	2	0	0	11	0	0	0	0	0	0	0	0	0	0	0	6	9	1	2646	99	0	0	0	0	0	0	0	0
38	17.38	4	2	1	1	0	0	0	0		0	224	257	3	259	1	5	1	1	180	5000	6	1000	10	13	1	1	0	0	0	0	0	0	0	0	0	6	6	1	2790	99	99	0	0	0	0	0	0	0
36	27.43	3	1	1	1	0	0	0	0		0	224	250	3	263	1	5	2	3	210	4400	4	1127	0	9	1	2	0	0	0	0	0	0	0	0	0	9	9	2	3698	99	0	0	0	0	0	0	0	0
33	23.31	2	1	0	1	0	0	0	0	140	2	161	258	3	259	1	5	1	1	240	8500	6	1084	6	18	1	2	0	0	0	0	0	0	0	0	0	8	9	2	2850	99	0	0	0	0	0	0	0	0
32	34.05	3	2	0	2	0	0	0	0	223	1	216	216	1	223	1	1	1	1	240	10500	18	2500	6	30	1	5	0	0	0	0	0	0	0	0	0	4	7	2	2710	99	1	1	0	0	0	0	0	1
30	25.1	3	2	0	2	0	0	0	0	196	1	139	262	3	263	1	6	1	1	300	4000	6	2000	10	7	1	1	0	0	0	0	0	0	0	0	0	6	8	1	2442	99	0	0	0	0	0	0	0	0
33	23.13	2	1	0	1	0	0	0	0		0	238	238	3	266	1	5	1	1	120	1900	4	0	0	6	0	0	0	0	0	0	0	0	0	0	0	6	9	1	3240	99	0	0	0	0	0	0	0	0
41	28.6	4	2	1	2	0	0	1	0	172	3	171	257	3	268	1	5	1	1	180	1500	2	0	0	8	0	0	0	0	0	0	0	0	0	0	0	8	9	1	3006	99	1	1	1	1	0	0	0	0
35	22.19	3	1	1	1	0	0	0	0		0	249	249	3	255	1	5	1	1	240	12000	13	2615	18	9	1	2	0	0	0	0	0	0	0	0	0	8	9	1	2272	0	0	0	0	0	0	0	0	0
44	25.97	2	1	0	1	0	0	0	0		0	238	233	3	257	2	1	2	1	150	3500	4	0	0	6	0	0	0	0	0	0	0	0	0	0	0	9	9	1	2810	99	1	0	0	0	0	0	0	1
40	25.27	2	1	0	1	0	0	0	0		0	161	262	3	264	2	1	1	1	180	3700	3	500	0	9	0	0	0	0	0	0	0	0	0	0	0	9	10	1	3748	99	0	0	0	0	0	0	0	0
34	29.62	5	2	2	2	0	0	0	0		0	203	270	3	271	2	5	1	1	180	3000	4	500	0	9	0	0	0	0	0	0	0	0	0	0	0	9	10	2	2938	99	0	0	0	0	0	0	0	0
29	27.73	4	2	1	2	0	0	0	0	182	4	196	258	3	258	1	1	1	1	300	10000	17	2010	12	46	1	2	0	0	0	0	0	0	0	0	0	8	9	2	2504	99	1	1	1	1	0	0	1	0
37	24.14	2	1	0	1	0	0	1	0	168	2	168	254	3	268	1	5	2	1	150	3200	3	0	0	9	0	0	0	0	0	0	0	0	0	0	0	5	8	1	2962	99	0	0	0	0	0	0	0	0
35	33.71	2	1	0	1	0	0	0	0		0	252	263	3	273	1	5	1	1	180	4500	5	0	0	12	0	0	0	0	0	0	0	0	0	0	0	6	7	1	3165	99	1	1	0	0	0	1	1	0
28	21.69	2	1	0	1	0	0	0	0		0	238	245	3	253	2	5	1	1	150	4300	6	0	0	17	0	0	0	0	0	0	0	0	0	0	0	6	8	1	2420	99	1	0	0	0	0	1	0	1
28	32.05	5	3	1	3	0	0	1	0	231	1	254	254	3	254	2	1,3	4	5	90	900	0	0	0	5	0	0	0	0	0	0	0	0	0	0	0	6	8	1	2979	99	0	0	0	0	0	0	0	0
40	20.55	3	1	1	1	0	0	0	0	46	0	182	252	3	259	1	1	1	1	120	10000	7	1137	0	9	1	2	0	0	0	0	0	0	0	0	0	9	10	2	2812	99	0	0	0	0	0	0	0	0
34	34.38	2	1	0	1	0	0	0	0		0	226	249	3	263	2	1	4	5	90	2200	0	0	0	4	0	0	0	0	0	0	0	0	0	0	0	9	10	2	3348	99	0	0	0	0	0	0	0	0
40	24.27	3	2	0	2	0	0	0	0		0	258	273	3	273	1	6	1	1	300	16000	13	3079	18	4	1	1	0	0	0	0	0	0	0	0	0	8	9	2	3394	0	0	0	0	0	0	0	0	0
30	31.48	4	1	2	0	0	0	0	0		0	217	217	3	259	1	5	1	1	300	2500	2	558	0	4	0	0	0	0	0	0	0	0	0	0	0	9	9	2	2314	0	0	0	0	0	0	0	0	0
35	27.69	3	2	0	2	0	0	0	0		0	216	218	1	242	1	1	1	1	195	1000	2	607	0	4	0	0	0	0	0	0	0	0	0	0	0	8	9	1	2780	3	1	1	0	0	0	0	0	0
39	29.55	4	1	2	1	0	0	0	0	219	1	191	191	1	219	1	1	1	1	270	4000	6	1053	6	7	1	1	0	0	0	0	0	0	0	0	0	7	8	1	1800	3	1	1	0	0	0	1	0	1
31	24.14	4	3	0	1	1	2	1	0		0	248	248	3	255	1	1	1	1	220	2600	2	500	0	4	0	0	0	0	0	0	0	0	0	0	0	8	8	2	2570	0	0	0	0	0	0	0	0	0
38	28.06	4	2	1	2	0	0	1	0	145	2	231	231	1	236	1	1	1	1	165	4500	7	1063	0	4	1	1	0	0	0	0	0	0	0	0	0	2	6	1	2650	0	0	0	0	0	0	0	0	0
34	30.76	3	2	0	2	1	1	1	0	188	3	205	247	2	252	1	5	1	1	180	3000	4	1084	6	10	0	0	0	0	0	0	0	0	0	0	0	2	6	2	3088	1	1	0	1	0	0	0	0	0
39	28.3	4	2	1	2	0	0	0	0		0	231	231	3	252	1	5	2	1	240	3300	3	500	0	10	0	0	0	0	0	0	0	0	0	0	0	8	9	1	3326	0	1	0	0	0	0	0	0	1
26	29.99	4	2	1	2	1	1	0	0		0	246	246	3	253	1	5	1	1	200	1000	2	500	0	8	0	0	0	0	0	0	0	0	0	0	0	7	9	2	2472	0	0	0	0	0	0	0	0	0
33	28.13	1	2	0	1	N/A	N/A	0	0	140	2	217	217	1	231	1	1	1	1	180	1600	2	665	0	4	0	0	0	0	0	0	0	0	0	0	0	7	4	2	2060	6	1	1	1	1	0	0	0	1
38	30.67	6	5	0	3	0	0	0	0		0	217	226	3	253	1	5	1	1	270	2500	3	0	0	7	0	0	0	0	0	0	0	0	0	0	0	8	9	2	2845	1	1	1	0	0	0	1	1	0
27	40.64	3	2	0	4	0	0	0	0	168	1	239	239	3	254	1	3	1	1	210	1100	1	0	0	5	0	0	0	0	0	0	0	0	0	0	0	5	5	1	3055	1	1	0	1	0	0	0	0	0
36	28.48	3	2	0	1	0	0	0	0		0	254	254	3	255	1	5	1	1	180	600	1	0	0	7	0	0	0	0	0	0	0	0	0	0	0	8	9	2	2016	1	1	0	0	0	0	0	1	1
27	28.39	2	1	0	1	0	0	0	0	182	1	182	221	3	252	1	5	1	1	230	1700	2	487	0	9	0	0	0	0	0	0	0	0	0	0	0	3	8	1	2700	2	1	0	1	0	0	0	1	0
39	27.06	3	2	0	1	0	0	0	0	195	3	203	239	3	252	2	5	1	1	360	10000	13	4000	8	76	1	2	0	0	0	0	0	0	0	0	0	0	0	1	1250	99	1	0	0	0	0	0	0	0
41	27.34	5	3	1	2	0	0	0	0		0	250	250	3	258	1	5	1	1	150	3500	3	0	0	11	0	0	0	0	0	0	0	0	0	0	0	5	10	1	3964	99	0	0	0	0	0	0	0	0
35		4	3	0	3	N/A	N/A	2	0	217	2	217	218	3	220	1	5	2	1	150	2500	3	0	0	8	0	0	0	0	0	0	0	0	0	0	0	7	8	2	1520	99	0	0	0	0	0	0	0	0
35	29.24	2	1	0	1	0	0	0	0	228	4	186	251	3	255	1	5	1	1	360	18500	24	3000	30	42	1	3	0	0	0	0	0	0	0	0	0	9	10	1	3050	99	0	0	0	0	0	0	0	0
29	27.18	2	1	0	1	0	0	0	0		0	268	268	3	268	1	5	1	1	155	2500	3	0	0	6	0	0	0	0	0	0	0	0	0	0	0	8	10	2	2946	99	0	0	0	0	0	0	0	0
39	26.71	4	1	2	1	0	0	0	1		0	196	196	2	200	2	6	1	1	205	7000	9	1000	6	10	1	1	0	0	0	0	0	0	0	0	0	0	0	2	1200	0	1	0	0	0	0	0	0	0
28	27.34	4	2	1	1	0	0	0	0		0	273	278	3	279	1	5	1	1	190	4500	2	0	0	4	0	0	0	0	0	0	0	0	0	0	0	5	8	2	3865	0	0	0	0	0	0	0	0	0
31	20.44	4	3	0	3	0	0	0	0		0	256	256	3	273	1	1	1	1	190	4200	6	1029	6	7	1	2	0	0	0	0	0	0	0	0	0	7	9	2	2634	99	0	0	0	0	0	0	0	0
29	22.06	5	2	2	1	0	0	0	0	223	2	223	223	1	223	1	1	1	1	200	7000	10	1719	6	8	1	2	0	0	0	0	0	0	0	0	0	4	8	1	2290	99	0	0	0	0	0	0	0	0
34	27.53	2	1	0	1	0	0	1	1	196	4	196	229	1	231	1	1,2	1	1	300	13000	15	3000	24	9	1	1	0	0	0	0	0	0	0	0	0	7	9	2	1845	1	1	0	1	0	0	1	0	0
35	24.2	4	3	0	3	0	0	0	0		0	257	257	3	259	1	1	1	1	330	4000	6	986	0	11	1	3	0	0	0	0	0	0	0	0	0	5	9	2	2762	0	1	0	0	0	0	0	0	1
33	24.84	4	2	1	2	0	0	0	0		0	273	273	3	273	1	6	1	1	360	2300	6	1600	3	8	0	0	0	0	0	0	0	0	0	0	0	4	8	2	3466	0	0	0	0	0	0	0	0	0
33	27.47	2	1	0	1	0	0	0	0		0	168	185	3	255	2	1	1	1	120	1700	2	0	0	8	0	0	0	0	0	0	0	0	0	0	0	9	9	2	2596	0	1	0	0	0	0	0	0	1
29	30.41	2	1	0	1	0	0	0	0	145	3	168	240	2	245	1	5	1	1	280	4500	6	899	0	16	0	0	0	0	0	0	0	0	0	0	0	7	9	2	2182	2	1	1	0	0	0	0	1	1
39	31.63	2	1	0	1	0	0	0	1	159	2	189	190	1	200	1	6	1	1	240	5000	6	1685	0	10	1	2	0	0	0	0	0	0	0	0	0	0	0	1	975	0	1	0	0	0	0	0	0	0
28	19.56	4	2	1	2	0	0	0	0	203	1	203	214	1	243	1	3	1	1	140	7000	8	1676	12	11	1	3	0	0	0	0	0	0	0	0	0	7	8	2	2145	2	1	1	0	0	0	0	1	1
40	26.31	3	1	1	1	1	1	0	0	237	1	257	258	3	260	1	5	1	1	300	6000	5	1043	0	9	0	0	0	0	0	0	0	0	0	0	0	1	1	1	3215	0	0	0	0	0	0	0	0	0
38	26.49	2	1	0	1	0	0	0	0		0	259	262	3	263	1	5	1	1	240	3800	6	2242	6	8	1	2	0	0	0	0	0	0	0	0	0	8	9	2	2980	0	0	0	0	0	0	0	0	0
34	25.81	2	1	0	1	0	0	0	0		0	252	270	3	271	1	1	1	1	150	1200	0	0	0	8	0	0	0	0	0	0	0	0	0	0	0	8	9	2	2716	0	0	0	0	0	0	0	0	0
36	23.83	3	1	1	1	0	0	0	0		0	240	240	2	244	2	5	1	1	120	5600	13	1821	9	11	1	1	0	0	0	0	0	0	0	0	0	6	9	2	2118	0	1	0	0	0	0	1	0	0
35	32.98	3	2	0	2	0	0	0	0		0	249	254	3	260	1	5	1	1	180	1000	0	0	0	6	0	0	0	0	0	0	0	0	0	0	0	7	6	2	2740	0	0	0	0	0	0	0	0	0
35	24.76	4	1	2	1	N/A	N/A	0	0		0	245	255	3	261	2	5	1	1	315	2000	1	0	0	5	0	0	0	0	0	0	0	0	0	0	0	9	9	2	2788	0	0	0	0	0	0	0	0	0
41	30.18	2	1	0	1	N/A	N/A	0	0		0	210	210	3	253	2	1	1	1	180	6700	6	1000	0	7	0	0	0	0	0	0	0	0	0	0	0	3	8	1	2300	99	1	1	1	0	0	1	0	0
35	25.07	2	1	0	1	0	0	0	0		0	238	253	3	254	2	5	1	1	90	1300	1	0	0	3	0	0	0	0	0	0	0	0	0	0	0	7	9	1	2812	99	0	0	0	0	0	0	0	0
41	27.77	4	2	1	2	0	0	0	0		0	217	241	3	252	1	6	4	5	210	1500	0	0	0	24	0	0	0	0	0	0	0	0	0	0	0	9	10	1	2716	99	0	0	0	0	0	0	0	0
31	27.59	3	2	0	2	0	0	0	0		0	242	252	3	259	1	6	1	1	120	5500	4	975	0	12	0	0	0	0	0	0	0	0	0	0	0	8	9	2	3787	0	0	0	0	0	0	0	0	0
29	26.09	2	1	0	1	0	0	1	0	199	1	150	207	1	220	1	1,3	1	1	230	10000	8	11	6	6	1	3	0	0	0	0	0	0	0	0	0	6	5	2	1940	7	1	1	0	1	0	1	0	1
29	23.65	3	1	1	1	0	0	0	0		0	235	256	3	256	1	1,3	1	1	180	1500	1	0	0	4	0	0	0	0	0	0	0	0	0	0	0	7	8	1	2800	1	1	0	0	0	0	0	1	0
35	35.26	4	3	0	3	0	0	0	0		0	228	246	3	247	1	5	1	1	210	600	0	0	0	9	0	0	0	0	0	0	0	0	0	0	0	4	4	1	2630	11	1	1	1	1	0	0	0	1
37	36.33	5	3	1	3	0	0	0	0		0	212	248	3	253	1	3	2	1	210	3300	2	3	0	5	1	1	1	0	0	0	0	0	0	1	0	9	9	2	3216	0	0	0	0	0	0	0	0	0
42	28.65	3	2	0	2	0	0	0	0		0	242	244	3	254	1	5	1	1	180	600	0	0	0	5	0	0	0	0	0	0	0	0	0	0	0	9	9	1	3393	0	0	0	0	0	0	0	0	0
35	19.31	4	3	0	3	1	1	0	0		0	263	263	3	264	1	5	2	1	180	2500	3	0	0	6	0	0	0	0	0	0	0	0	0	0	0	8	8	2	2771	0	1	0	0	0	0	0	0	1
36	24.84	2	1	0	1	0	0	0	0		0	220	246	2	247	1	5	1	1	110	2200	1	0	0	7	0	0	1	0	0	0	0	0	0	1	0	9	10	1	2788	0	0	0	0	0	0	0	0	0
33	28.23	2	1	1	1	0	0	0	0		0	241	242	3	255	1	5	1	1	160	600	0	0	0	6	0	0	0	0	0	0	0	0	0	0	0	7	9	1	3044	0	0	0	0	0	0	0	0	0
38	25.24	5	3	1	2	0	0	0	0		0	274	274	3	275	1	5	1	1	210	2300	1	1	0	11	0	0	0	0	0	0	0	0	0	0	0	8	8	2	2991	0	0	0	0	0	0	0	0	0
26	24.44	4	4	0	3	1	1	0	0	165	4	248	249	3	254	1	5	1	1	150	1500	1	0	0	6	0	0	0	0	0	0	0	0	0	0	0	6	9	1	2820	0	1	0	0	0	0	1	0	0
41	28.69	3	1	1	1	0	0	0	0		0	127	198	2	249	1	5	1	1	300	10000	9	12	12	8	1	2	1	0	0	0	0	0	0	1	0	5	6	1	3035	6	1	1	0	0	0	0	0	0
40	28.84	3	2	0	2	0	0	0	0		0	197	255	3	256	1	5	1	1	210	2200	2	3	0	7	0	0	1	0	0	0	0	0	0	1	0	7	8	2	2511	0	0	0	0	0	0	0	0	0
42	26.64	5	4	0	0	0	0	0	0		0	247	248	3	256	1	5	1	1	360	1800	2	3	0	4	0	0	0	0	0	0	0	0	0	0	0	7	9	2	2454	0	0	0	0	0	0	0	0	0
36	25.61	3	2	0	2	0	0	0	0	224	1	210	224	1	239	1	1	1	1	180	1500	6	5	6	9	0	0	0	0	0	0	0	0	0	0	0	5	8	2	2100	9	1	1	0	0	0	0	0	0
32	28.13	3	2	0	2	N/A	N/A	0	0		0	221	243	2	250	1	5	1	1	240	1800	1	0	0	10	0	0	0	0	0	0	0	0	0	0	0	8	9	1	3140	0	0	0	0	0	0	0	0	0
32	28.75	2	1	0	1	0	0	0	0		0	169	247	3	253	1	5	1	1	200	500	0	0	0	5	0	0	0	0	0	0	0	0	0	0	0	8	9	1	2878	0	0	0	0	0	0	0	0	0
28	28.76	3	2	0	2	0	0	0	0		0	206	255	3	256	1	5	3	1	120	1000	1	0	0	7	0	0	0	0	0	0	0	0	0	0	0	3	7	1	2790	0	1	0	0	0	0	1	0	0
28	49.72	2	1	0	1	0	0	0	0		0	246	247	3	256	1	5	1	1	150	500	0	0	0	11	0	0	0	0	0	0	0	0	0	0	0	6	8	1	2660	0	1	0	0	0	0	0	0	1
37	25.96	2	1	0	1	0	0	0	0	228	1	184	235	3	260	1	6	1	1	240	6500	6	5	2	11	1	2	1	0	0	0	0	0	0	2	0	7	8	2	3026	0	1	0	0	0	0	0	0	1
30	20	4	3	0	3	0	0	0	0		0	255	256	3	268	1	6	1	1	180	1000	2	0	0	7	1	2	1	0	0	0	0	0	0	6	0	7	8	1	3045	0	1	0	1	0	0	0	1	0
33	27.37	2	0	1	0	0	0	0	1		0	214	240	2	242	1	5	1	4	150	800	0	0	0	5	0	0	0	0	0	0	0	0	0	0	0	8	9	1	2300	2	0	0	0	0	0	1	0	1
40	27.34	6	3	2	3	0	0	0	0	147	1	154	210	2	242	1	5	2	1	240	2200	1	0	0	12	0	0	1	0	0	0	0	0	0	4	0	8	8	1	2650	0	1	0	0	0	0	0	1	0
38	20.63	5	3	1	1	0	0	0	0	168	1	267	267	3	269	1	5	1	1	210	1700	2	0	0	9	0	0	1	0	0	0	0	0	0	1	0	5	8	1	2335	0	0	0	0	0	0	0	0	0
33	38.54	3	2	0	2	0	0	0	0		0	190	232	2	242	1	5	1	1	300	2700	2	0	0	14	0	0	0	0	0	0	0	0	0	0	0	2	5	2	2315	9	1	1	0	0	0	1	1	1
36	25.71	2	1	0	1	0	0	0	0		0	267	268	3	273	1	5	1	1	180	1500	2	0	0	11	0	0	0	0	0	0	0	0	0	0	0	8	9	2	2701	0	0	0	0	0	0	0	0	0
27	30.3	5	4	0	1	0	0	0	0		0	200	244	2	249	1	5	1	1	180	500	0	0	0	6	0	0	0	0	0	0	0	0	0	0	0	7	8	1	2120	1	1	1	0	0	0	0	1	1
29	29.41	2	1	0	1	0	0	0	0		0	238	244	1	250	1	1	1	1	100	2500	2	2	0	5	0	0	0	0	0	0	0	0	0	0	0	8	9	2	2140	0	1	0	0	0	0	0	0	1
31	23.41	0	2	1	1	0	0	1	0	178	1	219	255	3	261	1	5	1	1	210	4500	7	5	6	8	1	1	0	0	0	0	0	0	0	0	0	8	9	2	2579	0	1	0	0	0	0	1	0	1
31	31.6	5	2	2	2	0	0	2	0	228	2	232	241	2	246	1	5	1	1	260	7000	6	5	6	8	1	2	1	0	0	0	0	0	0	1	0	8	9	2	2275	0	0	0	0	0	0	0	0	0
39	38.97	4	2	1	2	0	0	0	0		0	220	221	3	253	1	5	1	1	320	8500	8	9	6	13	1	2	1	0	0	0	0	0	0	2	0	7	9	2	2657	0	1	1	0	0	0	1	0	1
37	20.89	3	2	0	2	0	0	0	0		0	246	254	3	260	1	5	1	1	180	1000	0	0	0	7	0	0	0	0	0	0	0	0	0	0	0	6	7	2	2427	0	1	1	0	0	0	0	1	1
38	23.37	5	3	1	3	0	0	0	0		0	255	255	3	255	2	2	2	1	240	6000	8	1661	6	9	1	2	0	0	0	0	0	0	0	0	0	8	9	1	2088	0	1	0	0	0	0	1	0	0
35	28.1	3	2	0	2	0	0	0	0	196	1	196	202	1	239	1	1	1	2	210	10000	12	1991	16	8	1	2	0	0	0	0	0	0	0	0	0	8	9	2	2375	1	1	1	0	0	0	1	1	1
27	21.91	3	2	0	2	1	1	0	0		0	205	280	3	283	2	5	1	1	150	500	0	0	0	5	0	0	0	0	0	0	0	0	0	0	0	8	8	1	2948	0	0	0	0	0	0	0	0	0
33	24.65	5	1	3	1	0	0	2	0	199	3	198	201	1	203	2	1	1	1	180	14000	19	5700	6	11	1	1	0	0	0	0	0	0	0	0	0	6	7	2	1145	10	1	1	0	0	0	1	0	0
39	24.14	3	2	0	2	0	0	0	0		0	200	257	3	257	1	5	1	3	120	1400	1	0	0	6	0	0	0	0	0	0	0	0	0	0	0	8	9	2	2585	1	1	0	1	0	0	0	0	0
31	23.94	2	1	0	1	0	0	0	0	196	1	221	221	3	256	1	5	1	1	260	8000	7	1039	12	8	1	3	1	0	0	0	0	0	0	5	0	8	9	2	3082	0	0	0	0	0	0	0	0	0
40	25.97	3	1	1	1	0	0	3	1	160	4	162	223	1	224	1	5	1	1	240	3200	3	5	0	8	0	0	1	0	0	0	0	0	0	1	0	8	8	1	1945	16	1	1	1	1	0	0	0	1
32	31.64	5	4	0	3	0	0	0	0	200	1	228	229	3	253	1	5	1	1	180	600	0	0	0	9	0	0	0	0	0	0	0	0	0	0	0	5	8	1	2315	6	1	1	1	0	0	0	0	1
35	23.56	5	4	0	4	0	0	2	0	196	3	176	214	1	226	1	1,3	1	1	180	800	2	3	0	6	0	0	0	0	0	0	0	0	0	0	0	8	9	1	1920	4	1	1	0	0	0	0	0	1
24	26.63	2	1	0	1	0	0	0	0		0	252	252	3	254	1	5	1	1	240	4000	4	4	0	4	0	0	0	0	0	0	0	0	0	0	0	8	9	2	2234	0	0	0	0	0	0	0	0	0
31	44.12	3	2	0	1	0	0	0	0		0	245	245	3	268	1	5	1	1	240	2600	1	0	0	4	0	0	0	0	0	0	0	0	0	0	0	8	9	1	3433	0	0	0	0	0	0	0	0	0
38	24.35	4	3	0	2	0	0	1	0		0	122	219	1	219	1	3	1	1	230	2000	1	3	0	8	0	0	0	0	0	0	0	0	0	0	0	5	6	1	1610	5	1	1	0	0	0	1	0	1
37	23.78	5	3	1	2	0	0	0	0		0	247	247	3	261	1	5	1	1	280	7500	10	10	6	7	1	2	1	0	0	0	0	0	0	4	0	8	9	2	2737	0	0	0	0	0	0	0	0	0
41	26.56	2	0	1	0	0	0	0	0		0	263	265	3	273	1	5	2	1	165	2500	2	3	0	7	0	0	0	0	0	0	0	0	0	0	0	8	9	1	3064	0	0	0	0	0	0	0	0	0
33	28.3	2	1	0	1	0	0	0	0	161	1	211	254	3	255	1	5	1	1	345	17000	11	2574	12	5	1	2	1	0	0	0	0	0	0	1	0	6	8	2	2705	10	1	1	1	1	0	0	1	0
39	21.93	1	0	0	0	0	0	2	0	222	2	220	250	3	255	1	5	1	1	180	1500	2	6	0	4	0	0	0	0	0	0	0	0	0	0	0	8	9	1	2034	0	0	0	0	0	0	0	0	0
28	29.38	2	1	0	1	0	0	0	0	215	1	198	253	3	253	1	5	1	1	300	5100	5	1500	5	4	0	0	0	0	0	0	0	0	0	0	0	8	9	2	2517	0	0	0	0	0	0	0	0	0
36	27.12	2	1	0	1	0	0	0	0		0	186	256	3	260	1	5	1	1	210	1800	3	869	0	4	0	0	0	0	0	0	0	0	0	0	0	7	9	2	2698	0	0	0	0	0	0	0	0	0
33	24.14	3	2	0	2	0	0	0	0		0	210	244	2	248	1	5	1	1	215	1300	1	0	0	8	0	0	0	0	0	0	0	0	0	0	0	8	9	1	2470	0	1	0	0	0	0	0	1	0
29	24.14	2	1	0	1	0	0	3	0	154	3	237	237	1	237	1	3	1	4	380	1400	1	0	0	8	0	0	0	0	0	0	0	0	0	0	0	6	9	1	2495	3	1	1	0	0	0	1	1	0
34	30.41	3	1	1	1	0	0	0	0		0	243	251	3	253	1	5	1	1	180	800	0	0	0	5	0	0	0	0	0	0	0	0	0	0	0	6	8	2	2185	2	1	1	0	0	0	0	0	0
32	39.47	4	3	0	3	0	0	0	0		0	260	260	3	261	1	5	1	1	140	2000	2	1029	0	5	0	0	0	0	0	0	0	0	0	0	0	1	3	1	3083	1	1	1	1	0	0	1	0	1
27	39.66	2	1	0	1	0	0	1	0	203	3	235	235	3	252	1	5	1	1	160	2200	2	0	0	9	0	0	0	0	0	0	0	0	0	0	0	8	9	1	2663	0	0	0	0	0	0	0	0	0
33	25.61	3	1	1	1	1	1	0	0		0	244	244	1	244	1	3	1	1	180	2400	2	607	12	5	0	0	0	0	0	0	0	0	0	1	0	6	8	2	2595	0	0	0	0	0	0	0	0	0
37	29.27	3	2	0	2	0	0	1	0	180	1	196	243	2	249	1	5	1	1	180	10000	9	1596	6	8	1	2	0	0	0	0	0	0	0	1	0	8	8	2	2570	1	1	1	1	0	0	1	0	0
41	46.61	3	2	0	2	0	0	0	0		0	242	259	3	260	1	5	1	1	210	2500	2	500	0	6	0	0	0	0	0	0	0	0	0	0	0	8	9	2	3039	1	1	0	1	0	0	0	0	0
33	30.47	2	1	0	1	0	0	0	0		0	227	255	3	256	1	5	1	1	160	1000	1	0	0	4	0	0	0	0	0	0	0	0	0	0	0	7	8	2	2500	0	0	0	0	0	0	0	0	0
34	25.89	2	1	0	1	0	0	0	0		0	245	251	3	257	1	5	1	1	120	700	0	0	0	6	0	0	0	0	0	0	0	0	0	0	0	7	9	1	2659	0	0	0	0	0	0	0	0	0
38	19.22	3	2	0	1	0	0	1	0	213	1	137	213	1	214	1	1,3	1	1	240	10000	11	2500	590	12	1	1	0	0	0	0	0	0	0	0	0	6	8	2	1500	11	1	1	1	1	0	1	1	1
40	20.58	4	3	0	0	0	0	0	0		0	267	268	3	269	1	5	1	1	180	1000	0	0	0	7	0	0	0	0	0	0	0	0	0	0	0	8	9	2	2986	0	0	0	0	0	0	0	0	0
35	27.06	3	1	1	1	0	0	0	0	140	1	253	255	3	256	1	5	1	1	150	7500	6	6	6	6	1	1	0	0	0	0	0	0	0	0	0	8	9	2	2835	2	1	0	1	0	0	0	1	0
45	28.44	4	1	2	1	0	0	0	0	224	2	221	251	3	259	2	5	1	1	120	4000	6	1000	6	9	0	0	0	0	0	0	0	0	0	0	0	8	9	2	2607	0	0	0	0	0	0	0	0	0
35	23.94	4	1	2	1	0	0	1	0	231	3	227	249	1	252	1	1	1	1	165	800	1	0	0	6	0	0	0	0	0	0	0	0	0	0	0	8	9	2	2639	0	0	0	0	0	0	0	0	0
33	25.3	4	3	0	3	0	0	2	0	151	4	193	228	1	232	1	1	1	1	200	700	1	0	0	9	0	0	0	0	0	0	0	0	0	0	0	6	7	1	1930	5	1	1	1	0	0	0	0	0
38	27.6	2	1	0	1	N/A	N/A	1	0	196	1	249	249	1	249	1	3	1	1	240	2800	3	500	0	6	0	0	0	0	0	0	0	0	0	0	0	8	9	1	2955	0	1	0	0	0	0	1	0	0
33	27.8	3	2	0	0	0	0	0	0		0	225	242	2	242	1	5	1	1	305	800	1	0	0	7	0	0	0	0	0	0	0	0	0	0	0	7	9	2	2360	1	1	1	0	0	0	1	0	0
34	22.2	4	2	1	2	N/A	N/A	0	0		0	197	241	1	242	1	1,3	1	1	190	500	0	0	0	3	0	0	0	0	0	0	0	0	0	0	0	8	9	2	2146	0	1	0	0	0	0	0	0	0
37	19.5	5	3	1	3	0	0	0	0		0	193	245	2	248	1	5	1	1	215	2200	2	500	0	6	0	0	0	0	0	0	0	0	0	0	0	8	8	2	2081	0	1	0	0	0	0	0	0	0
44	24.3	5	3	1	3	0	0	0	0		0	211	247	2	248	1	5	1	1	300	4500	4	1000	6	13	1	6	1	1	1	0	0	1	0		0	8	8	2	2321	0	0	0	0	0	0	0	0	0
26	23.9	2	1	0	1	0	0	0	0		0	253	255	3	260	1	5	1	1	180	1000	1	0	0	11	0	0	0	0	0	0	0	0	0	0	0	7	8	2	2746	0	0	0	0	0	0	0	0	0
33	17.3	3	1	1	1	0	0	0	0		0	240	241	3	260	1	5	1	1	150	1400	0	0	0	7	0	0	0	0	0	0	0	0	0	0	0	7	8	2	1590	0	1	0	0	0	0	0	1	0
41	21.2	3	1	1	1	N/A	N/A	0	0		0	255	265	3	266	1	5	1	1	195	2200	2	0	0	4	0	0	0	0	0	0	0	0	0	0	0	6	9	2	3224	0	0	0	0	0	0	0	0	0
37	25.1	3	2	0	2	0	0	0	0		0	242	243	2	249	1	5	1	1	85	600	0	0	0	4	0	0	0	0	0	0	0	0	0	0	0	8	9	1	2605	0	0	0	0	0	0	0	0	0
38	31.6	2	1	0	1	0	0	0	0	140	1	238	238	2	245	1	5	1	1	195	1000	1	0	0	7	0	0	0	0	0	0	0	0	0	0	0	0	0	0	2014	0	1	0	0	0	0	0	0	0
40	24.7	2	1	0	1	0	0	0	0	142	3	197	246	2	248	1	5	1	1	180	800	1	0	0	0	0	0	0	0	0	0	0	0	0	0	0	8	8	2	2174	1	1	0	0	0	0	1	0	1
38	55	3	1	1	1	0	0	0	0		0	232	256	3	259	1	5	1	1	270	1500	1	0	0	0	9	0	0	0	0	0	0	0	0	0	0	7	9	1	2732	0	0	0	0	0	0	0	0	0
39	19.5	2	1	0	1	0	0	0	0		0	255	256	3	267	1	5	1	1	210	1700	2	0	0	0	6	0	0	0	0	0	0	0	0	0	0	8	9	1	3071	0	0	0	0	0	0	0	0	0
34	28.1	3	2	0	2	0	0	0	0		0	249	251	3	267	1	5	1	1	260	1700	2	564	0	0	0	0	0	0	0	0	0	0	0	0	0	0	0	2	2998	0	0	0	0	0	0	0	0	0
35	22.6	4	3	0	1	0	0	0	0		0	224	244	2	246	1	5	1	1	150	2500	2	641	0	0	0	0	0	0	0	0	0	0	0	0	0	6	9	1	2626	0	0	0	0	0	0	0	0	0
25	20.3	2	1	0	1	0	0	0	0	227	1	256	258	3	260	1	5	1	1	160	400	0	0	0	0	0	0	0	0	0	0	0	0	0	0	0	6	9	1	2651	0	0	0	0	0	0	0	0	0
36	25.3	4	4	0	3	1	1	0	0	192	1	224	244	1	244	1	6	1	1	240	7500	12	2502	8	11	1	2	0	0	0	0	0	0	0	0	0	2	4	2	2165	4	1	1	1	0	0	1	0	0
34	24	5	3	1	3	0	0	2	0	140	3	229	247	2	249	1	5	1	1	180	600	0	0	0	5	0	0	0	0	0	0	0	0	0	0	0	8	9	1	2923	4	1	1	1	0	0	1	0	0
40	21.6	3	3	0	2	1	1	0	0		0	115	238	2	244	1	5	1	1	175	300	1	0	0	9	0	0	0	0	0	0	0	0	0	0	0	8	9	2	1976	0	1	0	0	0	0	1	0	1
37	19.4	3	0	2	0	0	0	0	0		0	171	245	3	252	1	5	1	1	170	6000	10	2000	6	8	1	1	0	0	0	0	0	0	0	0	0	6	8	2	2456	0	0	0	0	0	0	0	0	0
35	28.3	3	1	1	1	0	0	0	0	150	1	150	241	2	246	1	5	1	1	215	2200	2	0	0	8	0	0	0	0	0	0	0	0	0	0	0	7	8	1	2405	8	1	1	0	1	0	1	0	1
35	18.9	2	2	0	1	1	1	1	0	185	3	185	259	3	259	1	5	1	1	150	800	0	0	0	6	0	0	0	0	0	0	0	0	0	0	0	7	9	2	2377	0	0	0	0	0	0	0	0	0
35	22.6	3	2	0	2	1	1	0	0	221	1	228	241	2	249	1	5	1	1	185	1500	2	500	0	11	0	0	0	0	0	0	0	0	0	0	0	8	9	2	2405	0	0	0	0	0	0	0	0	0
40	24.9	2	1	0	1	1	1	0	0		0	229	250	2	251	1	5	1	1	270	1200	1	0	0	6	0	0	0	0	0	0	0	0	0	0	0	3	8	1	3308	1	1	0	1	0	0	0	0	0
41	26.8	2	1	0	1	0	0	0	0		0	251	255	3	256	1	5	1	1	146	600	1	0	0	9	0	0	0	0	0	0	0	0	0	0	0	8	8	1	2388	0	0	0	0	0	0	0	0	0
39	24.7	4	3	0	3	0	0	0	0		0	266	268	3	268	1	1	1	1	201	3000	4	1000	6	4	0	0	0	0	0	0	0	0	0	0	0	8	9	2	2693	0	0	0	0	0	0	0	0	0
34	26.48	2	1	0	1	0	0	0	0		0	187	244	2	245	1	5	2	1	250	3000	4	1085	6	6	0	0	0	0	0	0	0	0	0	0	0	7	8	2	2179	12	1	1	0	0	0	0	0	0
37	20.13	2	1	0	1	0	0	0	0		0	220	249	2	251	1	5	1	1	170	1200	1	0	0	4	0	0	0	0	0	0	0	0	0	0	0	8	9	1	2171	0	0	0	0	0	0	0	0	0
37	21.64	3	2	0	2	0	0	0	0		0	251	251	3	261	1	5	1	1	135	500	0	0	0	5	0	0	0	0	0	0	0	0	0	0	0	8	9	2	2725	1	1	1	0	0	0	0	1	0
30	26.6	5	2	2	2	0	0	1	0	230	1	230	231	2	240	1	5	2	1	238	2500	1	475	0	15	0	0	0	0	0	0	0	0	0	0	0	6	9	1	2190	3	1	0	1	0	0	0	0	1
42	22.9	3	2	0	2	0	0	0	0		0	133	235	3	252	1	5	1	1	345	1700	1	0	0	6	0	0	0	0	0	0	0	0	0	0	0	4	9	1	2404	3	1	0	1	0	0	0	0	0
33	32.04	4	2	1	2	0	0	1	0	117	2	170	199	1	200	1	2	1	1	315	13000	13	2220	12	11	1	1	0	0	0	0	0	0	0	0	0	7	8	2	1355	10	1	1	0	0	0	1	0	1
25	27.86	4	2	1	2	0	0	0	0		0	228	247	2	248	1	5	1	1	195	1600	1	0	0	6	0	0	0	0	0	0	0	0	0	0	0	6	8	1	2305	3	1	1	1	1	1	1	1	0
41	18.87	5	3	1	0	0	0	1	1		0	221	221	1	238	1	2	1	1	135	500	2	500	0	6	0	0	0	0	0	0	0	0	0	0	0	7	9	2	1970	0	1	0	0	0	0	0	0	1
44	30.71	5	4	0	1	0	0	0	0		0	242	242	1	242	1	1	1	1	280	3500	5	982	6	4	0	0	0	0	0	0	0	0	0	0	0	6	8	1	2305	7	1	1	1	0	0	0	0	0
32	23.63	5	3	1	1	0	0	0	0		0	189	238	1	240	1	3	1	1	265	15000	14	3392	12	0	1	1	0	0	0	0	0	0	0	0	0	7	9	1	2555	10	1	0	1	0	0	0	0	1
41	26.6	4	1	2	1	0	0	0	0	125	1	125	224	2	250	1	5	1	1	145	2000	2	0	0	7	0	0	0	0	0	0	0	0	0	0	0	8	9	2	2693	0	1	0	0	0	0	0	1	1
[truncated: 29 more columns]
